# Supplementary material for: Ambient Air Pollution and Acute Ischemic Stroke—Effect Modification by Atrial Fibrillation
Source: J Clin Med. 2022 Sep 15;11(18):5429. doi: 10.3390/jcm11185429 (PMC9503161; doi:10.3390/jcm11185429)
Supplement: Supplementary file 1 [file jcm-11-05429-s001.zip]

Archive with 1 entries (1 files):
- jcm-1885183-supplementary.pdf
